# Supplementary material for: The wheat NLR pair RXL/Pm5e confers resistance to powdery mildew
Source: Plant Biotechnol J. 2025 Jan 22;23(4):1260–76. doi: 10.1111/pbi.14584 (PMC11933841; doi:10.1111/pbi.14584)
Supplement: Supplementary file 2 — Table S1 Responses of wild types, mutants and F2:3 families to the Bgt isolate E20. Table S2 The information of 122 species used for identification of RXL and Pm5e orthologs proteins analyses. Table S3 Domain architectures of Pm5e orthologous proteins identified in plant proteomes. Table S4 Domain architectures of RXL orthologous proteins identified in plant proteomes. Table S5 Primers used in this study. [file PBI-23-1260-s002.xlsx]

## Sheet: Table S1
Table S1. Responses of wild types, mutants and F2:3 families to the Bgt isolate E20
Parents and cross	Generation	Observed ratio			Expected ratio	χ2a	P
		HR	Seg	HS
FZ30	PR	15
TM	PR	15
M1650	Ps-RXL mutant			15
M3289	Ps-RXL mutant			15
M3274	Ps-RXLmutant			15
M608	Ps-Pm5e mutant			15
M1006	Ps-Pm5e mutant			15
M1650/FZ30	F2:3	17	32	10	1:2:1	2.09	0.35
Mu3289/FZ30	F2:3	30	60	24	1:2:1	0.95	0.62
Mu3274/FZ30	F2:3	36	52	31	1:2:1	2.31	0.31
M608/TM	F2:3	12	26	10	1:2:1	0.5	0.78
M1006/FZ30	F2:3	12	27	9	1:2:1	1.13	0.57
PR resistant parent, Ps susceptible parent, HR homozygous resistant, Seg segregating (heterozygous resistant), HS homozygous susceptible
a Values for significance at P=0.05 are 5.99 (df=2)

## Sheet: Table S2
Table S2. The information of 122 species used for RXL and Pm5e orthologous proteins analyses
Classification	Species	Resource	Identifier
Monocots	Triticum aestivum	Phytozome	http://phytozome-next.jgi.doe.gov/
	Triticum dicoccoides	Ensembl Plants	WEWSeq_v.1.0
	Triticum spelta	Ensembl Plants	PGSBv2.0
	Triticum turgidum	Ensembl Plants	Svevo.v1
	Triticum urartu	Ensembl Plants	Tu2.0
	Aegilops bicornis	CNCB	GWHBFXS00000000
	Aegilops longissima	CNCB	GWHBFXT00000000
	Aegilops sharonensis	CNCB	GWHBFXV00000000
	Aegilops tauschii	Ensembl Plants	Aet_v4.0
	Secale cereale	CNCB	GWHASIY00000000
	Thinopyrum elongatum	CNCB	GWHABKY00000000
	Thinopyrum intermedium	Phytozome	http://phytozome-next.jgi.doe.gov/
	Hordeum marinum	CNCB	GWHBJBH00000000
	Hordeum vulgare	Phytozome	http://phytozome-next.jgi.doe.gov/
	Dasypyrum villosum	CNCB	GWHBJXA00000000
	Lolium perenne	Ensembl Plants	MPB_Lper_Kyuss_1697
	Avena sativa	Ensembl Plants	Asativa_sang.v1.1
	Brachypodium distachyon	Phytozome	http://phytozome-next.jgi.doe.gov/
	Brachypodium hybridum	Phytozome	http://phytozome-next.jgi.doe.gov/
	Brachypodium mexicanum	Phytozome	http://phytozome-next.jgi.doe.gov/
	Brachypodium stacei	Phytozome	http://phytozome-next.jgi.doe.gov/
	Brachypodium sylvaticum	Phytozome	http://phytozome-next.jgi.doe.gov/
	Oryza sativa	Phytozome	http://phytozome-next.jgi.doe.gov/
	Setaria italica	Phytozome	http://phytozome-next.jgi.doe.gov/
	Setaria viridis	Phytozome	http://phytozome-next.jgi.doe.gov/
	Panicum hallii	Phytozome	http://phytozome-next.jgi.doe.gov/
	Panicum virgatum	Phytozome	http://phytozome-next.jgi.doe.gov/
	Urochloa fusca	Phytozome	http://phytozome-next.jgi.doe.gov/
	Miscanthus sinensis	Phytozome	http://phytozome-next.jgi.doe.gov/
	Sorghum bicolor	Phytozome	http://phytozome-next.jgi.doe.gov/
	Zea mays	Phytozome	http://phytozome-next.jgi.doe.gov/
	Chasmanthium laxum	Phytozome	http://phytozome-next.jgi.doe.gov/
	Oropetium thomaeum	Phytozome	http://phytozome-next.jgi.doe.gov/
	Pharus latifolius	Phytozome	http://phytozome-next.jgi.doe.gov/
	Joinvillea ascendens	Phytozome	http://phytozome-next.jgi.doe.gov/
	Ananas comosus	Phytozome	http://phytozome-next.jgi.doe.gov/
	Musa acuminata	Phytozome	http://phytozome-next.jgi.doe.gov/
	Agave tequilana	Phytozome	http://phytozome-next.jgi.doe.gov/
	Asparagus officinalis	Phytozome	http://phytozome-next.jgi.doe.gov/
	Dioscorea alata	Phytozome	http://phytozome-next.jgi.doe.gov/
	Zostera marina	Phytozome	http://phytozome-next.jgi.doe.gov/
	Spirodela polyrhiza	Phytozome	http://phytozome-next.jgi.doe.gov/
Dicots	Amborella trichopoda	Phytozome	http://phytozome-next.jgi.doe.gov/
	Daucus carota	Phytozome	http://phytozome-next.jgi.doe.gov/
	Arabidopsis halleri	Phytozome	http://phytozome-next.jgi.doe.gov/
	Arabidopsis lyrata	Phytozome	http://phytozome-next.jgi.doe.gov/
	Arabidopsis thaliana	Phytozome	http://phytozome-next.jgi.doe.gov/
	Boechera stricta	Phytozome	http://phytozome-next.jgi.doe.gov/
	Brassica oleracea	Phytozome	http://phytozome-next.jgi.doe.gov/
	Brassica rapa	Phytozome	http://phytozome-next.jgi.doe.gov/
	Capsella grandiflora	Phytozome	http://phytozome-next.jgi.doe.gov/
	Capsella rubella	Phytozome	http://phytozome-next.jgi.doe.gov/
	Eutrema salsugineum	Phytozome	http://phytozome-next.jgi.doe.gov/
	Carica papaya	Phytozome	http://phytozome-next.jgi.doe.gov/
	Amaranthus hypochondriacus	Phytozome	http://phytozome-next.jgi.doe.gov/
	Beta vulgaris	Phytozome	http://phytozome-next.jgi.doe.gov/
	Spinacia oleracea	Phytozome	http://phytozome-next.jgi.doe.gov/
	Ceratophyllum demersum	(Yang et al., 2020)	https://genomevolution.org/CoGe/GenomeInfo.pl?gid=56569
	Hydrangea quercifolia	Phytozome	http://phytozome-next.jgi.doe.gov/
	Cucumis sativus	Phytozome	http://phytozome-next.jgi.doe.gov/
	Vaccinium darrowii	Phytozome	http://phytozome-next.jgi.doe.gov/
	Arachis hypogaea	Phytozome	http://phytozome-next.jgi.doe.gov/
	Cicer arietinum	Phytozome	http://phytozome-next.jgi.doe.gov/
	Glycine max	Phytozome	http://phytozome-next.jgi.doe.gov/
	Lotus japonicus	Phytozome	http://phytozome-next.jgi.doe.gov/
	Medicago truncatula	Phytozome	http://phytozome-next.jgi.doe.gov/
	Phaseolus vulgaris	Phytozome	http://phytozome-next.jgi.doe.gov/
	Trifolium pratense	Phytozome	http://phytozome-next.jgi.doe.gov/
	Vigna unguiculata	Phytozome	http://phytozome-next.jgi.doe.gov/
	Castanea dentata	Phytozome	http://phytozome-next.jgi.doe.gov/
	Carya illinoinensis	Phytozome	http://phytozome-next.jgi.doe.gov/
	Olea europaea	Phytozome	http://phytozome-next.jgi.doe.gov/
	Lindenbergia philippensis	Phytozome	http://phytozome-next.jgi.doe.gov/
	Mimulus guttatus	Phytozome	http://phytozome-next.jgi.doe.gov/
	Cinnamomum kanehirae	Phytozome	http://phytozome-next.jgi.doe.gov/
	Cinnamomum micranthum	NCBI website	GCA_003546025.1
	Persea americana	(Rendón-Anaya et al., 2019)	https://genomevolution.org/coge/SearchResults.pl?s=29302&p=genome
	Liriodendron chinense	(Chen et al., 2019)	https://www.ebi.ac.uk/ena/browser/view/PRJNA418360
	Liriodendron tulipifera	Phytozome	http://phytozome-next.jgi.doe.gov/
	Manihot esculenta	Phytozome	http://phytozome-next.jgi.doe.gov/
	Ricinus communis	Phytozome	http://phytozome-next.jgi.doe.gov/
	Linum usitatissimum	Phytozome	http://phytozome-next.jgi.doe.gov/
	Populus trichocarpa	Phytozome	http://phytozome-next.jgi.doe.gov/
	Salix purpurea	Phytozome	http://phytozome-next.jgi.doe.gov/
	Gossypium raimondii	Phytozome	http://phytozome-next.jgi.doe.gov/
	Theobroma cacao	Phytozome	http://phytozome-next.jgi.doe.gov/
	Eucalyptus grandis	Phytozome	http://phytozome-next.jgi.doe.gov/
	Nymphaea colorata	(Zhang et al., 2020)	https://bigd.big.ac.cn/gwh/Assembly/651/show
	Nymphaea thermarum	NCBI website	GCA_011799765.1
	Aquilegia coerulea	Phytozome	http://phytozome-next.jgi.doe.gov/
	Fragaria vesca	Phytozome	http://phytozome-next.jgi.doe.gov/
	Malus domestica	Phytozome	http://phytozome-next.jgi.doe.gov/
	Prunus persica	Phytozome	http://phytozome-next.jgi.doe.gov/
	Anacardium occidentale	Phytozome	http://phytozome-next.jgi.doe.gov/
	Citrus clementina	Phytozome	http://phytozome-next.jgi.doe.gov/
	Citrus sinensis	Phytozome	http://phytozome-next.jgi.doe.gov/
	Kalanchoe fedtschenkoi	Phytozome	http://phytozome-next.jgi.doe.gov/
	Kalanchoe laxiflora	Phytozome	http://phytozome-next.jgi.doe.gov/
	Solanum lycopersicum	Phytozome	http://phytozome-next.jgi.doe.gov/
	Solanum tuberosum	Phytozome	http://phytozome-next.jgi.doe.gov/
	Vitis vinifera	Phytozome	http://phytozome-next.jgi.doe.gov/
	Thuja plicata	Phytozome	http://phytozome-next.jgi.doe.gov/
	Ceratopteris richardii	Phytozome	http://phytozome-next.jgi.doe.gov/
Lycophytes	Diphasiastrum complanatum	Phytozome	http://phytozome-next.jgi.doe.gov/
	Selaginella moellendorffii	Phytozome	http://phytozome-next.jgi.doe.gov/
Bryophytes	Ceratodon purpureus	Phytozome	http://phytozome-next.jgi.doe.gov/
	Physcomitrium patens	Phytozome	http://phytozome-next.jgi.doe.gov/
	Sphagnum fallax	Phytozome	http://phytozome-next.jgi.doe.gov/
	Sphagnum magellanicum	Phytozome	http://phytozome-next.jgi.doe.gov/
	Marchantia polymorpha	Phytozome	http://phytozome-next.jgi.doe.gov/
Charophytes	Chlorokybus atmophyticus	(Wang et al., 2020)	https://db.cngb.org/search/assembly/CNA0002353/
	Mesostigma viride	(Wang et al., 2020)	https://db.cngb.org/search/assembly/CNA0002352/
	Mesotaenium endlicherianum	(Cheng et al., 2019)	https://figshare.com/articles/dataset/Genomes_of_subaerial_Zygnematophyceae_provide_insights_into_land_plant_evolution/9911876/1
	Spirogloea muscicola	(Cheng et al., 2019)	https://figshare.com/articles/dataset/Genomes_of_subaerial_Zygnematophyceae_provide_insights_into_land_plant_evolution/9911876/1
Chlorophytes	Coccomyxa subellipsoidea	Phytozome	http://phytozome-next.jgi.doe.gov/
	Chlamydomonas reinhardtii	Phytozome	http://phytozome-next.jgi.doe.gov/
	Dunaliella salina	Phytozome	http://phytozome-next.jgi.doe.gov/
	Volvox carteri	Phytozome	http://phytozome-next.jgi.doe.gov/
	Ostreococcus lucimarinus	Phytozome	http://phytozome-next.jgi.doe.gov/
	Micromonas pusilla	Phytozome	http://phytozome-next.jgi.doe.gov/
	Micromonas sp. RCC299	Phytozome	http://phytozome-next.jgi.doe.gov/
Rhodophytes	Porphyra umbilicalis	Phytozome	http://phytozome-next.jgi.doe.gov/
Reference: Chen J, Hao Z, Guang X, Zhao C, Wang P, Xue L, Zhu Q, Yang L, Sheng Y, Zhou Y, et al. (2019). Liriodendron genome sheds light on angiosperm phylogeny and species-pair differentiation. Nat Plants 5, 18-25. Cheng S, Xian W, Fu Y, Marin B, Keller J, Wu T, Sun W, Li X, Xu Y, Zhang Y, et al. (2019). Genomes of Subaerial Zygnematophyceae Provide Insights into Land Plant Evolution. Cell 179: …

## Sheet: Table S3
Table S3. Domain architectures of Pm5e orthologous proteins identified in plant proteomes.
Species	Protein	Domain architecture
Aegilops tauschii	AET7Gv21278800	NB
Aegilops longissima	GWHPBFXT020317	NB,LRR
Hordeum marinum	GWHPBJBH072588	NB
Dasypyrum villosum	GWHPBJXA038152	NB,LRR
Hordeum vulgare	HORVU7Hr1G116350	NB
Thinopyrum intermedium	Thint.20G0958200	NB,LRR
Triticum aestivum	TraesCS7A03G1275000	NB
	TraesCS7B03G1192700	NB,LRR
	TraesCS7D03G1211500	NB
Triticum spelta	TraesTSP7B01G475900	NB,LRR
	TraesTSP7D01G565400	NB,LRR
Triticum dicoccoides	TRIDC7AG073410	NB
	TRIDC7BG069710	NB,LRR
Triticum turgidum	TRITD7Av1G269130	NB
	TRITD7Bv1G221240	NB,LRR

## Sheet: Table S4
Table S4. Domain architectures of RXL orthologous proteins identified in plant proteomes.
Species	Protein	Domain architecture
Aegilops bicornis	GWHPBFXS037303	Rx_N,LRR
Aegilops longissima	GWHPBFXT010553	Rx_N
	GWHPBFXT020316	Rx_N,LRR
Aegilops sharonensis	GWHPBFXV010625	Rx_N,LRR
	GWHPBFXV010629	Rx_N
Aegilops tauschii	AET2Gv21291100	Rx_N
	AET2Gv21291400	LRR
	AET7Gv21278700	Rx_N,LRR
Avena sativa	AVESA.00010b.r2.2AG0240890	Rx_N,LRR
	AVESA.00010b.r2.2DG0362630	Rx_N,LRR
	AVESA.00010b.r2.3AG0410810	Rx_N
	AVESA.00010b.r2.3CG0457940	Rx_N
	AVESA.00010b.r2.6CG1087480	Rx_N
Brachypodium distachyon	Bradi4g12730	Rx_N
Brachypodium hybridum	Brahy.D02G0000800	Rx_N
	Brahy.D04G0190200	Rx_N
Brachypodium sylvaticum	Brasy1G578000	Rx_N
	BrasyJ068800	LRR
Dasypyrum villosum	GWHPBJXA038151	Rx_N,LRR
Hordeum marinum	GWHPBJBH023287	Rx_N,SAM_1
	GWHPBJBH072587	Rx_N,LRR
Hordeum vulgare	HORVU7Hr1G116340	Rx_N
Miscanthus sinensis	MisinT095600	Rx_N
Secale cereale	GWHPASIY012195	Rx_N,LRR
Triticum aestivum	TraesCS2A03G1352300	Rx_N
	TraesCS2A03G1353200	Rx_N
	TraesCS2B03G1552900	Rx_N
	TraesCS2D03G1325200	Rx_N
	TraesCS7B03G1192600	Rx_N,LRR
	TraesCS7D03G1211400	Rx_N,LRR
Thinopyrum elongatum	GWHPABKY013099	Rx_N
	GWHPABKY013112	Rx_N
Thinopyrum intermedium	Thint.05G0338700	Rx_N,LRR
	Thint.05G0339600	Rx_N
	Thint.05G0340000	Rx_N
	Thint.05G0341100	Rx_N,LRR
	Thint.16G0052100	Rx_N
	Thint.16G0052500	Rx_N
	Thint.19G0721000	Rx_N
	Thint.19G0869000	Rx_N
	Thint.20G0080500	Rx_N
	Thint.20G0758000	Rx_N
	Thint.20G0758100	Rx_N
	Thint.20G0958100	Rx_N,LRR
	Thint.V0304900	Rx_N,LRR
	Thint.V0305100	Rx_N,LRR
	Thint.V0673100	Rx_N
	Thint.V1017600	Rx_N,LRR
	Thint.V1017700	Rx_N,LRR
Triticum dicoccoides	TRIDC2BG089330	Rx_N
	TRIDC2BG090230	Rx_N
	TRIDC2BG090250
	TRIDC2BG090340
	TRIDC7AG073400	Rx_N
Triticum spelta	TraesTSP7D01G565300	Rx_N,LRR
Triticum turgidum	TRITD2Av1G294920
	TRITD2Av1G294970	Rx_N
	TRITD2Bv1G264470	Rx_N
Triticum urartu	TuG1812G0200006243	Rx_N

## Sheet: Table S5
Table S5. Primers used in this study.
Marker	Primer sequence 5'-3' (Forward)	Function	Reference
WGGB202-F	CTTCAATCGCGACAGGTCTG	Pm5e detection	(Xie et al., 2020）
WGGB202-R	TCGGTTTTGGTGGACTGGTA	Pm5e detection	(Xie et al., 2020）
RXL-AF1-F	GAGAGAGGCAGCATATCGGT	RXL amplification
RXL-AF1-R	GCAAGTTTGAGCTTTCCGGA	RXL amplification
RXL-AF2-F	GGAGCGACTAAGATGAGGCT	RXL amplification
RXL-AF2-R	AGGGAGGAGGAGTGATCTGT	RXL amplification
RXL-Edit-MD-F	AGCACGTCTAACATTAGTCCC	transformation molecular detection
RXL-Edit-MD-R	AACTTAGACATGCAATGCTCA	transformation molecular detection
RXL-RNAi-MD-F	ATCATCGCAAGACCGGCAAC	transformation molecular detection
RXL-RNAi-MD-R	TGACAGTTCCACGGCAGTAG	transformation molecular detection
RXL-Edit-F	CCGAGGTCTCGGGCGTGCTGTAGCGGCATTTAGCAGTTTCAGAGCTATGCTGGAAAC	transformation vector construction
RXL-Edit-R	ACCTCGGTCTCCAAACTTCAGTCGTTGCAGTTGATCCAAGTCTGATGCAGCAAGC	transformation vector construction
TaActin-F	GTTGGTGATGAGGCCCAATC	qRT-PCR	(Xie et al., 2020）
TaActin-R	GTGCTACACGGAGCTCATTG	qRT-PCR	(Xie et al., 2020）
Pm5e-Q-F	GAAGGCAAGGAAAGCAGGTC	qRT-PCR	(Xie et al., 2020）
Pm5e-Q-R	GTACTGCTGCCCTTGACTTG	qRT-PCR	(Xie et al., 2020）
RXL-Q-F	CAGCACCGTCACATTCTGAG	qRT-PCR
RXL-Q-R	GCGAGTGTTGGACCTGAAAG	qRT-PCR
BIFC-RXL-F	ATCTCGAGCTCAAGCTTCGAAATGGAGTTTGCTGTAGCGGC	vector construction
BIFC-RXL-R	CCGTCGACTGCAGAATTCGAAGGGTTCTTCAACGAACAAAA	vector construction
BIFC-Pm5e-F	ATCTCGAGCTCAAGCTTCGAAATGGCGCAGATGGAGGATGT	vector construction
BIFC-Pm5e-R	CCGTCGACTGCAGAATTCGAAGCGCTTGGGTTGGGGCGGGCT	vector construction
VIGS-RXL-F	AAGGAAGTTTAAATAAGCCAAGGCCCTCAGTT	vector construction
VIGS-RXL-R	AACCACCACCACCGTATGGAGTTTGCTGTAGCGGC	vector construction
VIGS-Pm5e-F	AAGGAAGTTTAAGGGGATGCATACTTCCCTGA	vector construction
VIGS-Pm5e-R	AACCACCACCACCGTATGGCGCAGATGGAGGATGT	vector construction
AD-RXL-CC-F	CCAGATTACGCTCATATGATGGAGTTTGCTGTAGCGGC	vector construction
AD-RXL-CC-R	TCTGCAGCTCGAGCTCGATGTTAGTTGTGGTAATCACCATTAA	vector construction
BD-RXL-CC-F	GAGGAGGACCTGCATATGATGGAGTTTGCTGTAGCGGC	vector construction
BD-RXL-CC-R	TGCGGCCGCTGCAGGTCGACGTTAGTTGTGGTAATCACCATTAA	vector construction
AD-Pm5e-CC-F	CCAGATTACGCTCATATGATGGCGCAGATGGAGGATGT	vector construction
AD-Pm5e-CC-R	TCTGCAGCTCGAGCTCGATGTTATGGGGCCTCCACGACCACGG	vector construction
BD-Pm5e-CC-F	GAGGAGGACCTGCATATGATGGCGCAGATGGAGGATGT	vector construction
BD-Pm5e-CC-R	TGCGGCCGCTGCAGGTCGACGTTATGGGGCCTCCACGACCACGG	vector construction
AD-Pm41-CC-F	CCAGATTACGCTCATATGATGGAACGGATCATGGTAAG	vector construction
AD-Pm41-CC-R	TCTGCAGCTCGAGCTCGATGTTACTGGTTGGTCACCAGCTCGA	vector construction
BD-Pm41-CC-F	GAGGAGGACCTGCATATGATGGAACGGATCATGGTAAG	vector construction
BD-Pm41-CC-R	TGCGGCCGCTGCAGGTCGACGTTACTGGTTGGTCACCAGCTCGA	vector construction
Pm41-CC-BsaI-F	GCGGTCTCAAATGATGGAACGGATCATGGTAAG	vector construction
Pm41-CC-BsaI-R	GCGGTCTCACGAACCCTGGTTGGTCACCAGCTCGA	vector construction
RXL-BasI-F	GCGGTCTCAAATGGAGTTTGCTGTAGCGGCATTT	vector construction
RXL-BasI-R	GCGGTCTCACGAACCACCGGGTTCTTCAACGAACAA	vector construction
RXL-CC-BsaI-R	GCGGTCTCACGAACCTTGTGCTGCAGCCCCTTG	vector construction
Pm5e-BasI-F	GCGGTCTCAAATGGCGCAGATGGAGGATGTAGAT	vector construction
Pm5e-BasI-R	GCGGTCTCACGAACCACCGCGCTTGGGTTGGGGCGG	vector construction
Pm5e-CC-BsaI-R	GCGGTCTCACGAACCACCTGGGGCCTCCACGACCAC	vector construction
